# Supplementary material for: Haemopedia RNA-seq: a database of gene expression during haematopoiesis in mice and humans
Source: Nucleic Acids Res. 2018 Nov 5;47(Database issue):D780–5. doi: 10.1093/nar/gky1020 (PMC6324085; doi:10.1093/nar/gky1020)
Supplement: Supplementary Data [file gky1020_supplemental_files.zip]

Archive with 7 entries (7 files):
- Haemopedia Supp Meth and Legends.docx
- Sup Fig1 MouseSortOutline.pdf
- Sup Fig2 HumanSortStrategy.pdf
- Table S1 Haemopedia-Mouse-Samples.xlsx
- Table S2 Antibodies Haemopedia.xlsx
- Table S3 Haemopedia-Human-samples.xlsx
- Table S4 Haemosphere Microarray Datasets.xlsx
