# Supplementary material for: Haemopedia RNA-seq: a database of gene expression during haematopoiesis in mice and humans
Source: Nucleic Acids Res. 2018 Nov 5;47(Database issue):D780–5. doi: 10.1093/nar/gky1020 (PMC6324085; doi:10.1093/nar/gky1020)
Supplement: Supplementary Data [file gky1020_supplemental_files.zip › Table S1 Haemopedia-Mouse-Samples.xlsx]

## Sheet: Table S1 Haemopedia-Mouse-RNASe
Suppl. Table 1. Summary of sample information. sampleId is the name the sample has on haemopshere, celltype is the abbreviated cellType used on haemosphere, cellTypeDescription is the longer sample name. library sizes, read mapping percentages and read quantification results for RNA-seq data. Column "% mapped" gives the percentage of mapped reads. Column "% assigned" gives the percentage of fragm…
sampleId	cellType	lineage	cellTypeDescription	tissue	treatment	immunophenotype	antigen-flurophore	sort strategy plot	species	strain	sampleCode	RNA.Id	batch	Method	Lineage	firstPublished	reads	%align	%map
LSK.1	LSK	Multi Potential Progenitor	LSK MultiPotential Progenitor	BM (Crush)	none	Lin- cKit+ Sca1-	Lin-Rat-IgG Rat-IgG-Alexa680 cKit-APC Sca1-PECy7 or Lin-Rat-IgKappa-PE cKit-APC Sca1-FITC	de Graaf et al, 2016 Figure S1 i	Murine	C57BL/6	CAGRF7126.1232	1232	CAGRF7126	Lympholyte gradient - Lineage - BioMag beads	CD2 CD3 CD8 CD19 B220 Gr1 Mac1 Ter119		25288814	48.7722	60.2613
LSK.2	LSK	Multi Potential Progenitor	LSK MultiPotential Progenitor	BM	none	Lin- cKit+ Sca1+	Lin-Rat-IgG Rat-IgG-Alexa680 cKit-APC Sca1-PECy7 or Lin-Rat-IgKappa-PE cKit-APC Sca1-FITC	de Graaf et al, 2016 Figure S1 i	Murine	C57BL/6	CAGRF7126.1294	1294	CAGRF7126	Lympholyte gradient - Lineage - BioMag beads	CD2 CD3 CD8 CD19 B220 Gr1 Mac1 Ter119		22906294	56.5129	68.9627
MPP.1	MPP	Multi Potential Progenitor	Multi Potential Progenitor	BM	none	Lin:- cKit:+ Sca1:- CD34:+ CD135(Flt3):+	Lin-Rat-IgG Rat-IgG-Alexa680 c.Kit-V450 Sca-PECy7 CD135(Flt3)-PE CD34-FITC	de Graaf et al, 2016 Figure S1 i	Murine	C57BL/6	CAGRF9188.1395	1395	CAGRF9188	Lympholyte gradient - Lineage - BioMag beads	CD2 CD3 CD8 CD19 B220 Gr1 Mac1 Ter119		34542428	72.3538	87.485
MPP.2	MPP	Multi Potential Progenitor	Multi Potential Progenitor	BM	none	Lin:- cKit:+ Sca1:- CD34:+ CD135(Flt3):+	Lin-Rat-IgG Rat-IgG-Alexa680 c.Kit-V450 Sca-PECy7 CD135(Flt3)-PE CD34-FITC	de Graaf et al, 2016 Figure S1 i	Murine	C57BL/6	CAGRF9188.1396	1396	CAGRF9188	Lympholyte gradient - Lineage - BioMag beads	CD2 CD3 CD8 CD19 B220 Gr1 Mac1 Ter119		33066446	72.6677	87.462
STHSC.1	STHSC	Multi Potential Progenitor	Short Term HSC	BM	none	Lin:- cKit:+ Sca1:- CD34:+ CD135(Flt3):-	Lin-Rat-IgG Rat-IgG-Alexa680 c.Kit-V450 Sca-PECy7 CD135(Flt3)-PE CD34-FITC	de Graaf et al, 2016 Figure S1 i	Murine	C57BL/6	CAGRF9188.1399	1399	CAGRF9188	Lympholyte gradient - Lineage - BioMag beads	CD2 CD3 CD8 CD19 B220 Gr1 Mac1 Ter119		34519927	74.1673	87.6354
STHSC.2	STHSC	Multi Potential Progenitor	Short Term HSC	BM	none	Lin:- cKit:+ Sca1:- CD34:+ CD135(Flt3):-	Lin-Rat-IgG Rat-IgG-Alexa680 c.Kit-V450 Sca-PECy7 CD135(Flt3)-PE CD34-FITC	de Graaf et al, 2016 Figure S1 i	Murine	C57BL/6	CAGRF9188.1400	1400	CAGRF9188	Lympholyte gradient - Lineage - BioMag beads	CD2 CD3 CD8 CD19 B220 Gr1 Mac1 Ter119		36670944	75.2872	87.3222
BEMP.1	BEMP	Restricted Potential Progenitor	Bipotential Erythroid Megakaryocyte Progenitors (BEMP)	Bone Marrow	none	Lin:- cKit:+ Sca1:- CD150:+ FcgRII/III (CD16/32):- Endoglin:lo CD9:lo	Lin-anti-biotin beads cKit-PerCPCy5.5 Sca1-PECy7 CD9-biotin-SA-TxRed CD150-APC FcgRII/III (CD16/32)-FITC Endoglin-PE	de Graaf et al, 2016 Figure S1 ii, Ng et al, 2012, Figure 1C (https://doi.org/10.1073/pnas.1121385109 )	Murine	C57BL/6	CAGRF13029.1216	1216	CAGRF13029	Lympholyte gradient - lineage biotin - anti-biotin microbeads - negative selection	Ter119 CD4 CD8 Gr1 Mac1 IL7		14086006	84.1682	98.8928
BEMP.2	BEMP	Restricted Potential Progenitor	Bipotential Erythroid Megakaryocyte Progenitors (BEMP)	Bone Marrow	none	Lin:- cKit:+ Sca1:- CD150:+ FcgRII/III (CD16/32):- Endoglin:lo CD9:lo	Lin-anti-biotin beads cKit-PerCPCy5.5 Sca1-PECy7 CD9-biotin-SA-TxRed CD150-APC FcgRII/III (CD16/32)-FITC Endoglin-PE	de Graaf et al, 2016 Figure S1 ii, Ng et al, 2012, Figure 1C (https://doi.org/10.1073/pnas.1121385109 )	Murine	C57BL/6	CAGRF13029.1228	1228	CAGRF13029	Lympholyte gradient - lineage biotin - anti-biotin microbeads - negative selection	Ter119 CD4 CD8 Gr1 Mac1 IL7		14508539	83.204	98.8465
CD9Hi.1	CD9Hi	Restricted Potential Progenitor	CD9Hi bipotential megakaryocyte erythroid progenitors	Bone Marrow	none	Lin:- cKit:+ Sca1:- CD150:+ FcgRII/III (CD16/32):- Endoglin:lo CD9:hi	Lin-anti-biotin beads cKit-PerCPCy5.5 Sca1-PECy7 CD9-biotin-SA-TxRed CD150-APC FcgRII/III (CD16/32)-FITC Endoglin-PE	de Graaf et al, 2016 Figure S1 ii, Ng et al, 2012, Figure 1C (https://doi.org/10.1073/pnas.1121385109 )	Murine	C57BL/6	CAGRF13029.1155	1155	CAGRF13029	Lympholyte gradient - lineage biotin - anti-biotin microbeads - negative selection	Ter119 CD4 CD8 Gr1 Mac1 IL7		13613747	85.1403	98.9237
CD9Hi.2	CD9Hi	Restricted Potential Progenitor	CD9Hi bipotential megakaryocyte erythroid progenitors	Bone Marrow	none	Lin:- cKit:+ Sca1:- CD150:+ FcgRII/III (CD16/32):- Endoglin:lo CD9:hi	Lin-anti-biotin beads cKit-PerCPCy5.5 Sca1-PECy7 CD9-biotin-SA-TxRed CD150-APC FcgRII/III (CD16/32)-FITC Endoglin-PE	de Graaf et al, 2016 Figure S1 ii, Ng et al, 2012, Figure 1C (https://doi.org/10.1073/pnas.1121385109 )	Murine	C57BL/6	CAGRF13029.1230	1230	CAGRF13029	Lympholyte gradient - lineage biotin - anti-biotin microbeads - negative selection	Ter119 CD4 CD8 Gr1 Mac1 IL7		13968819	85.3928	99.06
CLP.1	CLP	Restricted Potential Progenitor	Common Lymphoid Progenitor	BM	none	Lin:- cKit:Lo Sca1:Lo CD127rec:Lo CD135(Flt3):+	Lin-Rat-IgG Rat-IgG-Alexa680 cKit-APC Sca1-PECy7 CD127(IL7rec)-BV421 CD135(Flt3)-PE	de Graaf et al, 2016 Figure S1 iii	Murine	C57BL/6	CAGRF9188.1073_1074_1406_1407	1073_1074_1406_1407	CAGRF9188	Lympholyte gradient - Limited lineage - BioMag beads	Mac1 Gr1 Ter119		36491500	72.9478	87.5783
CLP.2	CLP	Restricted Potential Progenitor	Common Lymphoid Progenitor	BM	none	Lin:- cKit:Lo Sca1:Lo CD127rec:Lo CD135(Flt3):+	Lin-Rat-IgG Rat-IgG-Alexa680 cKit-APC Sca1-PECy7 CD127(IL7rec)-BV421 CD135(Flt3)-PE	de Graaf et al, 2016 Figure S1 iii	Murine	C57BL/6	CAGRF9188.1437	1437	CAGRF9188	Lympholyte gradient - Limited lineage - BioMag beads	Mac1 Gr1 Ter119		35407523	70.0227	88.0865
CMP.1	CMP	Restricted Potential Progenitor	Common Myeloid Progenitor	BM	none	Lin:- cKit:- Sca1:- CD16/32:+ CD34:+ IL-5ra:-	Lin-Rat-IgG Rat-IgG-Alexa680 c.Kit-V450 CD150-APC CD16/32-PECy7 CD34-FITC IL-5ra-PE	Figure S1, Page 8	Murine	C57BL/6	CAGRF9188.1371	1371	CAGRF9188	1.086 g/cm3 Nycodenz gradient - Lineage - BioMag beads	CD2 CD3 CD8 CD19 B220 Sca1 Ter119	Bolden et al, 2018; 29645346	34741928	75.2174	86.797
CMP.2	CMP	Restricted Potential Progenitor	Common Myeloid Progenitor	BM	none	Lin:- cKit:- Sca1:- CD16/32:+ CD34:+ IL-5ra:-	Lin-Rat-IgG Rat-IgG-Alexa680 c.Kit-V450 CD150-APC CD16/32-PECy7 CD34-FITC IL-5ra-PE	Figure S1, Page 8	Murine	C57BL/6	CAGRF9188.1373	1373	CAGRF9188	1.086 g/cm3 Nycodenz gradient - Lineage - BioMag beads	CD2 CD3 CD8 CD19 B220 Sca1 Ter119	Bolden et al, 2018; 29645346	36258222	72.99	86.9534
FcgRCD150.1	FcgRCD150	Restricted Potential Progenitor	FcgammaR+ CD150+	Bone Marrow	none	Lin:- cKit:+ Sca1:- CD150:+ FcgRII/III (CD16/32):+ CD9:hi	Lin-anti-biotin beads cKit-PerCPCy5.5 Sca1-PECy7 CD9-biotin-SA-TxRed CD150-APC FcgRII/III (CD16/32)-FITC Endoglin-PE	de Graaf et al, 2016 Figure S1 ii, Ng et al, 2014, Fig S5 (https://doi.org/10.1073/pnas.1404354111 )	Murine	C57BL/6	CAGRF13029.1219	1219	CAGRF13029	Lympholyte gradient - lineage biotin - anti-biotin microbeads - negative selection	Ter119 CD4 CD8 Gr1 Mac1 IL7		13290453	85.4084	98.8661
FcgRCD150.2	FcgRCD150	Restricted Potential Progenitor	FcgammaR+ CD150+	Bone Marrow	none	Lin:- cKit:+ Sca1:- CD150:+ FcgRII/III (CD16/32):+ CD9:hi	Lin-anti-biotin beads cKit-PerCPCy5.5 Sca1-PECy7 CD9-biotin-SA-TxRed CD150-APC FcgRII/III (CD16/32)-FITC Endoglin-PE	de Graaf et al, 2016 Figure S1 ii, Ng et al, 2014, Fig S5 (https://doi.org/10.1073/pnas.1404354111 )	Murine	C57BL/6	CAGRF13029.1220	1220	CAGRF13029	Lympholyte gradient - lineage biotin - anti-biotin microbeads - negative selection	Ter119 CD4 CD8 Gr1 Mac1 IL7		14905695	86.4562	98.9286
GMP_IRF8hi.1	GMP_IRF8hi	Restricted Potential Progenitor	GMP:Hi	Bone Marrow	none	Lin:- cKit:- Sca1:- CD150:- CD16/32:+ Irf8:Hi	cKit-PerCPCy5.5 Sca1-PECy7 CD150-APC CD16/32-PE Irf8-GFP	Figure S1, Page 21	Murine	C57BL/6 IRF8-GFP	CAGRF13029.1365	1365	CAGRF13029	Lineage biotin - anti-biotin microbeads - negative selection			13591365	86.6763	98.9155
GMP_IRF8hi.2	GMP_IRF8hi	Restricted Potential Progenitor	GMP:Hi	Bone Marrow	none	Lin:- cKit:- Sca1:- CD150:- CD16/32:+ Irf8:Hi	cKit-PerCPCy5.5 Sca1-PECy7 CD150-APC CD16/32-PE Irf8-GFP	Figure S1, Page 21	Murine	C57BL/6 IRF8-GFP	CAGRF13029.1366	1366	CAGRF13029	Lineage biotin - anti-biotin microbeads - negative selection			13571847	85.2546	98.836
GMP_IRF8int.1	GMP_IRF8int	Restricted Potential Progenitor	GMP:In	Bone Marrow	none	Lin:- cKit:- Sca1:- CD150:- CD16/32:+ Irf8:In	cKit-PerCPCy5.5 Sca1-PECy7 CD150-APC CD16/32-PE Irf8-GFP	Figure S1, Page 21	Murine	C57BL/6 IRF8-GFP	CAGRF13029.1362	1362	CAGRF13029	Lineage biotin - anti-biotin microbeads - negative selection			12394472	84.8512	98.8926
GMP_IRF8int.2	GMP_IRF8int	Restricted Potential Progenitor	GMP:In	Bone Marrow	none	Lin:- cKit:- Sca1:- CD150:- CD16/32:+ Irf8:In	cKit-PerCPCy5.5 Sca1-PECy7 CD150-APC CD16/32-PE Irf8-GFP	Figure S1, Page 21	Murine	C57BL/6 IRF8-GFP	CAGRF13029.1363	1363	CAGRF13029	Lineage biotin - anti-biotin microbeads - negative selection			13245232	86.1978	99.001
GMP_IRF8lo.1	GMP_IRF8lo	Restricted Potential Progenitor	GMP:Lo	Bone Marrow	none	Lin:- cKit:- Sca1:- CD150:- CD16/32:+ Irf8:Lo	cKit-PerCPCy5.5 Sca1-PECy7 CD150-APC CD16/32-PE Irf8-GFP	Figure S1, Page 21	Murine	C57BL/6 IRF8-GFP	CAGRF13029.1359	1359	CAGRF13029	Lineage biotin - anti-biotin microbeads - negative selection			13132337	83.8598	98.9166
GMP_IRF8lo.2	GMP_IRF8lo	Restricted Potential Progenitor	GMP:Lo	Bone Marrow	none	Lin:- cKit:- Sca1:- CD150:- CD16/32:+ Irf8:Lo	cKit-PerCPCy5.5 Sca1-PECy7 CD150-APC CD16/32-PE Irf8-GFP	Figure S1, Page 21	Murine	C57BL/6 IRF8-GFP	CAGRF13029.1360	1360	CAGRF13029	Lineage biotin - anti-biotin microbeads - negative selection			12296687	84.5658	98.9017
GMP.1	GMP	Restricted Potential Progenitor	Granulocyte Macrophage Progenitor	BM	none	Lin:- cKit:- Sca1:- CD150:- CD16/32:Hi CD34:+ IL-5ra:-	Lin-Rat-IgG Rat-IgG-Alexa680 c.Kit-V450 CD150-APC CD16/32-PECy7 CD34-FITC IL-5ra-PE	Figure S1, Page 8	Murine	C57BL/6	CAGRF7126.1377	1377	CAGRF7126	1.086 g/cm3 Nycodenz gradient - Lineage - BioMag beads	CD2 CD3 CD8 CD19 B220 Sca1 Ter119	Bolden et al, 2018; 29645346	27051407	74.7882	86.6373
GMP.2	GMP	Restricted Potential Progenitor	Granulocyte Macrophage Progenitor	BM	none	Lin:- cKit:- Sca1:- CD150:- CD16/32:Hi CD34:+ IL-5ra:-	Lin-Rat-IgG Rat-IgG-Alexa680 c.Kit-V450 CD150-APC CD16/32-PECy7 CD34-FITC IL-5ra-PE	Figure S1, Page 8	Murine	C57BL/6	CAGRF7126.1379	1379	CAGRF7126	1.086 g/cm3 Nycodenz gradient - Lineage - BioMag beads	CD2 CD3 CD8 CD19 B220 Sca1 Ter119	Bolden et al, 2018; 29645346	22661160	54.8425	63.2593
GMPSigF.1	GMPSigF	Restricted Potential Progenitor	Granulocyte Macrophage Progenitor SIglecF Positive	BM	none	PI:- CD4:- CD8:- CD19:- B220:- Ter119:- Ly6C:+/- SiglecF:+ Ly6G:- SSC-A:v.lo FSC-A:In	SiglecF-PE IL5ra-FITC Ly6G-PECy7 Ly6C-A647 CD4-biotin CD8-biotin CD19-biotin B220-Biotin Ter119-biotin SA-BV711	Figure S1, Page 9	Murine	C57BL/6	CAGRF11700.1555	1555	CAGRF11700	Siglec-F antibody - positive selection off MACS column		Bolden et al, 2018; 29645346	21420479	84.4668	98.8836
GMPSigF.2	GMPSigF	Restricted Potential Progenitor	Granulocyte Macrophage Progenitor SIglecF Positive	BM	none	PI:- CD4:- CD8:- CD19:- B220:- Ter119:- Ly6C:+/- SiglecF:+ Ly6G:- SSC-A:v.lo FSC-A:In	SiglecF-PE IL5ra-FITC Ly6G-PECy7 Ly6C-A647 CD4-biotin CD8-biotin CD19-biotin B220-Biotin Ter119-biotin SA-BV711	Figure S1, Page 9	Murine	C57BL/6	CAGRF11700.1559	1559	CAGRF11700	Siglec-F antibody - positive selection off MACS column		Bolden et al, 2018; 29645346	21259016	83.5485	98.8099
GMPSigF.3	GMPSigF	Restricted Potential Progenitor	Granulocyte Macrophage Progenitor SIglecF Positive	BM	none	PI:- CD4:- CD8:- CD19:- B220:- Ter119:- Ly6C:+/- SiglecF:+ Ly6G:- SSC-A:v.lo FSC-A:In	SiglecF-PE IL5ra-FITC Ly6G-PECy7 Ly6C-A647 CD4-biotin CD8-biotin CD19-biotin B220-Biotin Ter119-biotin SA-BV711	Figure S1, Page 9	Murine	C57BL/6	CAGRF11700.1570	1570	CAGRF11700	Siglec-F antibody - positive selection off MACS column		Bolden et al, 2018; 29645346	21317206	86.2382	99.0326
GMPSigF.4	GMPSigF	Restricted Potential Progenitor	Granulocyte Macrophage Progenitor SIglecF Positive	BM	none	PI:- CD4:- CD8:- CD19:- B220:- Ter119:- Ly6C:+/- SiglecF:+ Ly6G:- SSC-A:v.lo FSC-A:In	SiglecF-PE IL5ra-FITC Ly6G-PECy7 Ly6C-A647 CD4-biotin CD8-biotin CD19-biotin B220-Biotin Ter119-biotin SA-BV711	Figure S1, Page 9	Murine	C57BL/6	CAGRF11700.1631	1631	CAGRF11700	Siglec-F antibody - positive selection off MACS column		Bolden et al, 2018; 29645346	21900844	84.1777	98.7923
GMPSigF.5	GMPSigF	Restricted Potential Progenitor	Granulocyte Macrophage Progenitor SIglecF Positive	BM	none	PI:- CD4:- CD8:- CD19:- B220:- Ter119:- Ly6C:+/- SiglecF:+ Ly6G:- SSC-A:v.lo FSC-A:In	SiglecF-PE IL5ra-FITC Ly6G-PECy7 Ly6C-A647 CD4-biotin CD8-biotin CD19-biotin B220-Biotin Ter119-biotin SA-BV711	Figure S1, Page 9	Murine	C57BL/6	CAGRF11700.1635	1635	CAGRF11700	Siglec-F antibody - positive selection off MACS column		Bolden et al, 2018; 29645346	22464741	86.5112	98.9694
PreGMFlt3Neg.1	PreGMFlt3Neg	Restricted Potential Progenitor	PreGM Flt3-	Bone Marrow	none	Lin:- cKit:+ Sca1:- CD150:- FcgRII/III (CD16/32):- Endoglin:- Flt3:-	Lin-anti-biotin beads cKit-PerCPCy5.5 Sca1-PECy7 CD135(Flt3)-PE CD150-APC FcgRII/III (CD16/32)-FITC Endoglin-biotin-SA-TxRed	Figure S1, Page 10	Murine	C57BL/6	CAGRF13029.1224	1224	CAGRF13029	Lympholyte gradient - lineage biotin - anti-biotin microbeads - negative selection	Ter119 CD4 CD8 Gr1 Mac1 IL7		13137076	84.3371	98.7062
PreGMFlt3Neg.2	PreGMFlt3Neg	Restricted Potential Progenitor	PreGM Flt3-	Bone Marrow	none	Lin:- cKit:+ Sca1:- CD150:- FcgRII/III (CD16/32):- Endoglin:- Flt3:-	Lin-anti-biotin beads cKit-PerCPCy5.5 Sca1-PECy7 CD135(Flt3)-PE CD150-APC FcgRII/III (CD16/32)-FITC Endoglin-biotin-SA-TxRed	Figure S1, Page 10	Murine	C57BL/6	CAGRF13029.1225	1225	CAGRF13029	Lympholyte gradient - lineage biotin - anti-biotin microbeads - negative selection	Ter119 CD4 CD8 Gr1 Mac1 IL7		13342367	84.9081	98.7596
PreGMFlt3Pos.1	PreGMFlt3Pos	Restricted Potential Progenitor	PreGM Flt3+	Bone Marrow	none	Lin:- cKit:+ Sca1:- CD150:- FcgRII/III (CD16/32):- Endoglin:- Flt3:+	Lin-anti-biotin beads cKit-PerCPCy5.5 Sca1-PECy7 CD135(Flt3)-PE CD150-APC FcgRII/III (CD16/32)-FITC Endoglin-biotin-SA-TxRed	Figure S1, Page 10	Murine	C57BL/6	CAGRF13029.1226	1226	CAGRF13029	Lympholyte gradient - lineage biotin - anti-biotin microbeads - negative selection	Ter119 CD4 CD8 Gr1 Mac1 IL7		14968830	84.8343	98.7358
PreGMFlt3Pos.2	PreGMFlt3Pos	Restricted Potential Progenitor	PreGM Flt3+	Bone Marrow	none	Lin:- cKit:+ Sca1:- CD150:- FcgRII/III (CD16/32):- Endoglin:- Flt3:+	Lin-anti-biotin beads cKit-PerCPCy5.5 Sca1-PECy7 CD135(Flt3)-PE CD150-APC FcgRII/III (CD16/32)-FITC Endoglin-biotin-SA-TxRed	Figure S1, Page 10	Murine	C57BL/6	CAGRF13029.1227	1227	CAGRF13029	Lympholyte gradient - lineage biotin - anti-biotin microbeads - negative selection	Ter119 CD4 CD8 Gr1 Mac1 IL7		13992650	84.3803	98.9024
B1Pt.1	B1Pt	B Cell Lineage	Peritoneal B1 cells	Peritoneal lavage	none	B220:+ Mac1:-lo CD23:-	B220-APC Mac1-bio CD23-FITC SA-PE	Shi et al, Figure 1a	Murine	C57BL/6	GSE60927.SRR1561643	SRR1561643	GSE60927	Direct stain		Shi et al, 2015; 25894659	23684984	81.8074	98.1243
B1Pt.2	B1Pt	B Cell Lineage	Peritoneal B1 cells	Peritoneal lavage	none	B220:+ Mac1:-lo CD23:-	B220-APC Mac1-bio CD23-FITC SA-PE	Shi et al, Figure 1a	Murine	C57BL/6	GSE60927.SRR1561644	SRR1561644	GSE60927	Direct stain		Shi et al, 2015; 25894659	39863686	77.363	97.7464
BMPlsC.1	BMPlsC	B Cell Lineage	Bone marrow plasma cells	Bone marrow	none	CD138/Syndecan1:+ Blimp1:-GFP:-hi	CD138/Syndecan1-PE Blimp1-GFP	Shi et al, Figure 1a	Murine	C57BL/6 Blimp-GFP	GSE60927.SRR1561653	SRR1561653	GSE60927	Direct stain		Shi et al, 2015; 25894659	65118458	88.3861	96.8432
Fob.1	Fob	B Cell Lineage	Follicular B cells	Spleen	none	FSC-lo B220:+ CD21:+ CD23:+	FSC B220-APC CD21-PE CD23-FITC	Shi et al, Figure 1a	Murine	C57BL/6	GSE60927.SRR1561641	SRR1561641	GSE60927	Direct stain		Shi et al, 2015; 25894659	26023843	81.248	98.1883
Fob.2	Fob	B Cell Lineage	Follicular B cells	Spleen	none	FSC-lo B220:+ CD21:+ CD23:+	FSC B220-APC CD21-PE CD23-FITC	Shi et al, Figure 1a	Murine	C57BL/6	GSE60927.SRR1561642	SRR1561642	GSE60927	Direct stain		Shi et al, 2015; 25894659	35045376	80.9667	97.4591
GCB.1	GCB	B Cell Lineage	Germinal center B cells	Spleen	none	CD19:+ Fas:+ PNA:+	CD19-PacBlue Fas-PE PNA-FITC	Shi et al, Figure 1a	Murine	C57BL/6	GSE60927.SRR1561647	SRR1561647	GSE60927	Direct stain		Shi et al, 2015; 25894659	192265506	79.6358	97.6194
GCB.2	GCB	B Cell Lineage	Germinal center B cells	Spleen	none	CD19:+ Fas:+ PNA:+	CD19-PacBlue Fas-PE PNA-FITC	Shi et al, Figure 1a	Murine	C57BL/6	GSE60927.SRR1561648	SRR1561648	GSE60927	Direct stain		Shi et al, 2015; 25894659	168107166	80.9187	97.8481
MZB.1	MZB	B Cell Lineage	Marginal zone B cells	Spleen	none	FSC-lo B220:+ CD21:-hi CD23:-	FSC B220-APC CD21-PE CD23-FITC	Shi et al, Figure 1a	Murine	C57BL/6	GSE60927.SRR1561645	SRR1561645	GSE60927	Direct stain		Shi et al, 2015; 25894659	42026739	72.5609	97.4947
MZB.2	MZB	B Cell Lineage	Marginal zone B cells	Spleen	none	FSC-lo B220:+ CD21:-hi CD23:-	FSC B220-APC CD21-PE CD23-FITC	Shi et al, Figure 1a	Murine	C57BL/6	GSE60927.SRR1561646	SRR1561646	GSE60927	Direct stain		Shi et al, 2015; 25894659	40842214	72.9957	97.5485
PtB.1	PtB	B Cell Lineage	Total Peritoneal Cavity B Cells	Peritoneal	none	B220/CD19;+, Ter119:-, F4/80:-, Mac-1:-	B220-FITC CD19-FITC F4/80-APC Mac1-V450 Ly6G-PECy7 Gr1-PE	Figure S1, Page 1	Murine	C57BL/6	CAGRF9188.1278	1278	CAGRF9188	Direct stain with markers to remove myeloid cells		Marsman et al, 2018; 29870118	33951044	72.785	86.1029
PtB.2	PtB	B Cell Lineage	Total Peritoneal Cavity B Cells	Peritoneal	none	B220/CD19;+, Ter119:-, F4/80:-, Mac-1:-	B220-FITC CD19-FITC F4/80-APC Mac1-V450 Ly6G-PECy7 Gr1-PE	Figure S1, Page 1	Murine	C57BL/6	CAGRF9188.1283	1283	CAGRF9188	Direct stain with markers to remove myeloid cells		Marsman et al, 2018; 29870118	33917506	71.7975	86.2192
SplPlsB.1	SplPlsB	B Cell Lineage	Splenic plasmablasts	Spleen	none	CD138/Syndecan1:+ Blimp1:-GFP:-lo	CD138/Syndecan1-PE Blimp1-GFP	Shi et al, Figure 1a	Murine	C57BL/6 Blimp-GFP	GSE60927.SRR1561649	SRR1561649	GSE60927	Direct stain		Shi et al, 2015; 25894659	58875666	85.1727	97.4019
SplPlsC.1	SplPlsC	B Cell Lineage	Splenic plasma cells	Spleen	none	CD138/Syndecan1:+ Blimp1:-GFP:-hi	CD138/Syndecan1-PE Blimp1-GFP	Shi et al, Figure 1a	Murine	C57BL/6 Blimp-GFP	GSE60927.SRR1561650	SRR1561650	GSE60927	Direct stain		Shi et al, 2015; 25894659	63583506	90.4685	97.9098
SplPlsC.2	SplPlsC	B Cell Lineage	Splenic plasma cells	Spleen	none	CD138/Syndecan1:+ Blimp1:-GFP:-hi	CD138/Syndecan1-PE Blimp1-GFP	Shi et al, Figure 1a	Murine	C57BL/6 Blimp-GFP	GSE60927.SRR1561651	SRR1561651	GSE60927	Direct stain		Shi et al, 2015; 25894659	71153752	88.0186	97.8442
SplPlsC.3	SplPlsC	B Cell Lineage	Splenic plasma cells	Spleen	none	CD138/Syndecan1:+ Blimp1:-GFP:-hi	CD138/Syndecan1-PE Blimp1-GFP	Shi et al, Figure 1a	Murine	C57BL/6 Blimp-GFP	GSE60927.SRR1561652	SRR1561652	GSE60927	Direct stain		Shi et al, 2015; 25894659	64312255	84.7657	96.8511
BasoBM.1	BasoBM	Basophil Lineage	Basophil	BM Crush	none	CD49b:+ cKit:- FceR1:+ CD45:+ CD123:+ CD16/32:+ Ly6G:- Gr-1:- B220:- F4/80:-	Lin-Rat IgG CD49b-PE cKit-A700 FceR1-FITC CD45-PECy7 CD123-APC CD16/32-BV605 Gr-1-A700 B220-A700 F4/80-A700 Ly6G-A700	Figure S1, Page 2	Murine	C57BL/6	CAGRF11700.1502	1502	CAGRF11700	RCRB - Lympholyte gradient - limited lineage - BioMag beads	M1/70 Ter119 B220		22075665	79.0385	98.6297
BasoBM.2	BasoBM	Basophil Lineage	Basophil	BM Crush	none	CD49b:+ cKit:- FceR1:+ CD45:+ CD123:+ CD16/32:+ Ly6G:- Gr-1:- B220:- F4/80:-	Lin-Rat IgG CD49b-PE cKit-A700 FceR1-FITC CD45-PECy7 CD123-APC CD16/32-BV605 Gr-1-A700 B220-A700 F4/80-A700 Ly6G-A700	Figure S1, Page 2	Murine	C57BL/6	CAGRF11700.1503	1503	CAGRF11700	RCRB - Lympholyte gradient - limited lineage - BioMag beads	M1/70 Ter119 B220		20928350	78.6283	98.6456
BasoCult.1	BasoCult	Basophil Lineage	Basophil	BM	day 10 BM culture with SCF + IL-3	Gr-1:- cKit:- CD49b:+ FcepsilonR1:+	Gr1-A700 cKit-PECy7 CD49b-PE FceR1-FITC	Figure S1, Page 3	Murine	C57BL/6	CAGRF7126.1213	1213	CAGRF7126	Direct stain			27673742	72.2155	88.6475
BasoCult.2	BasoCult	Basophil Lineage	Basophil	BM	day 10 BM culture with SCF + IL-3	Gr-1:- cKit:- CD49b:+ FcepsilonR1:+	Gr1-A700 cKit-PECy7 CD49b-PE FceR1-FITC	Figure S1, Page 3	Murine	C57BL/6	CAGRF7126.1332	1332	CAGRF7126	Direct stain			24919057	76.5827	90.3214
BasoSpl.1	BasoSpl	Basophil Lineage	Basophil	Spleen	none	CD49b:+ cKit:- FceR1:+ Ly6G:- Gr-1:- CD16/32:+	Lin-Rat IgG Rat-IgG-Alexa680 CD49b-PE cKit-PECy7 FceR1-FITC Ly6G-APC Gr-1-APC CD16/32-ef450	Figure S1, Page 4	Murine	C57BL/6	CAGRF9188.1460	1460	CAGRF9188	RCRB - Lympholyte gradient - limited lineage - BioMag beads	M1/70 Ter119 B220		35304166	71.5029	89.9986
cDC2.1	cDC2	Dendritic Cell Lineage	Conventional DC type 2	Spleen	none	CD11c:+ 120G8:- Sirp alpha:+ CD8alpha:- F4/80:- or Lo	CD11c-APC 120G8-PacBlu Sirp alpha-AF594 CD8alpha-PECy7 F4/80-A700	Figure S1, Page 5	Murine	C57BL/6	CAGRF11700.1545	1545	CAGRF11700	CD11c-APC - anti-APC microbeads - positive selection off MACS column			21316045	77.4274	98.3712
cDC2.2	cDC2	Dendritic Cell Lineage	Conventional DC type 2	Spleen	none	CD11c:+ 120G8:- Sirp alpha:+ CD8alpha:- F4/80:- or Lo	CD11c-APC 120G8-PacBlu Sirp alpha-AF594 CD8alpha-PECy7 F4/80-A700	Figure S1, Page 5	Murine	C57BL/6	CAGRF11700.1546	1546	CAGRF11700	CD11c-APC - anti-APC microbeads - positive selection off MACS column			20256568	76.5677	98.3982
pDC.1	pDC	Dendritic Cell Lineage	Plasmacytoid DC	Spleen	none	CD11c:+ 120G8:+ F4/80:-	CD11c-APC 120G8-PacBlu F4/80-A700	Figure S1, Page 5	Murine	C57BL/6	CAGRF11700.1543	1543	CAGRF11700	CD11c-APC - anti-APC microbeads - positive selection off MACS column		Marsman et al, 2018; 29870118	21662059	80.4875	98.6079
pDC.2	pDC	Dendritic Cell Lineage	Plasmacytoid DC	Spleen	none	CD11c:+ 120G8:+ F4/80:-	CD11c-APC 120G8-PacBlu F4/80-A700	Figure S1, Page 5	Murine	C57BL/6	CAGRF11700.1544	1544	CAGRF11700	CD11c-APC - anti-APC microbeads - positive selection off MACS column		Marsman et al, 2018; 29870118	21716309	79.2042	98.4756
Eo.1	Eo	Eosinophil Lineage	Eosinophil	BM	none	IL-5:lo, Ly6G:-, Siglec-F+	Lin-Rat-IgG CD4-APC CD8-APC B220-APC Ter119-APC CD19-APC SiglecF-PE Ly6G-PECy7 Ly6C-ef450 IL-5ra-FITC	Figure S1, Page 6	Murine	C57BL/6	CAGRF7126.1260	1260	CAGRF7126	Limited lineage - BioMag beads	CD3 CD8 CD19 B220 Ter119	Bolden et al, 2018; 29645346	28025774	75.2901	88.0401
Eo.2	Eo	Eosinophil Lineage	Eosinophils	BM	none	IL-5:Lo Ly6G:+ Siglec-F:+ Ly6C:+ Ter119:- CD4:- CD8:- CD19:- B220:-	Lin-Rat-IgG CD4-APC CD8-APC B220-APC Ter119-APC CD19-APC SiglecF-PE Ly6G-PECy7 Ly6C-ef450 IL-5ra-FITC	Figure S1, Page 6	Murine	C57BL/6	CAGRF9188.1422	1422	CAGRF9188	Limited lineage - BioMag beads	CD3 CD8 CD19 B220 Ter119	Bolden et al, 2018; 29645346	38503199	77.0934	88.6452
Eo.3	Eo	Eosinophil Lineage	Eosinophils	BM	none	IL-5:Lo Ly6G:+ Siglec-F:+ Ly6C:+ Ter119:- CD4:- CD8:- CD19:- B220:-	Lin-Rat-IgG CD4-APC CD8-APC B220-APC Ter119-APC CD19-APC SiglecF-PE Ly6G-PECy7 Ly6C-ef450 IL-5ra-FITC	Figure S1, Page 6	Murine	C57BL/6	CAGRF9188.1423	1423	CAGRF9188	Limited lineage - BioMag beads	CD3 CD8 CD19 B220 Ter119	Bolden et al, 2018; 29645346	35721906	76.2948	86.8313
EoCult.1	EoCult	Eosinophil Lineage	Cultured Eosinophils	Fetal liver	Cultured Fetal liver	SiglecF:+	SiglecF-PE	Figure S1, Page 7	Murine	C57BL/6	CAGRF11700.1596	1596	CAGRF11700	Direct stain			20006865	79.4881	98.6141
EoCult.2	EoCult	Eosinophil Lineage	Cultured Eosinophils	Fetal liver	Cultured Fetal liver	SiglecF:+	SiglecF-PE	Figure S1, Page 7	Murine	C57BL/6	CAGRF11700.1597	1597	CAGRF11700	Direct stain			20027598	81.2231	98.756
EoP.1	EoP	Eosinophil Lineage	Eosinophil Progenitor	BM	none	Lin:- cKit:- Sca1:- CD150:- CD16/32:Hi CD34:+ IL-5ra:+	Lin-Rat-IgG Rat-IgG-Alexa680 c.Kit-V450 CD150-APC CD16/32-PECy7 CD34-FITC IL-5ra-PE	Figure S1, Page 8	Murine	C57BL/6	CAGRF7126.1375	1375	CAGRF7126	Lineage - BioMag beads	CD2 CD3 CD8 CD19 B220 Sca1 Ter119	Bolden et al, 2018; 29645346	27733727	78.3374	91.1784
EoP.2	EoP	Eosinophil Lineage	Eosinophil Progenitor	BM	none	Lin:- cKit:- Sca1:- CD150:- CD16/32:Hi CD34:+ IL-5ra:+	Lin-Rat-IgG Rat-IgG-Alexa680 c.Kit-V450 CD150-APC CD16/32-PECy7 CD34-FITC IL-5ra-PE	Figure S1, Page 8	Murine	C57BL/6	CAGRF7126.1376	1376	CAGRF7126	Lineage - BioMag beads	CD2 CD3 CD8 CD19 B220 Sca1 Ter119	Bolden et al, 2018; 29645346	28902477	77.7461	91.2295
EoSSCHi.1	EoSSCHi	Eosinophil Lineage	Eosinophil High Side Scatter	BM	none	SiglecF:+ IL5raIntSSC:Hi	SiglecF-PE IL5ra-FITC Ly6G-PECy7 Ly6C-A647 CD4-biotin CD8-biotin CD19-biotin B220-Biotin Ter119-biotin SA-BV711	Figure S1, Page 9	Murine	C57BL/6	CAGRF11700.1556	1556	CAGRF11700	Siglec-F antibody - positive selection off MACS column			20876895	83.4164	98.761
EoSSCHi.2	EoSSCHi	Eosinophil Lineage	Eosinophil High Side Scatter	BM	none	SiglecF:+ IL5raIntSSC:Hi	SiglecF-PE IL5ra-FITC Ly6G-PECy7 Ly6C-A647 CD4-biotin CD8-biotin CD19-biotin B220-Biotin Ter119-biotin SA-BV711	Figure S1, Page 9	Murine	C57BL/6	CAGRF11700.1560	1560	CAGRF11700	Siglec-F antibody - positive selection off MACS column			22161959	83.0795	98.5784
EoSSCHi.3	EoSSCHi	Eosinophil Lineage	Eosinophil High Side Scatter	BM	none	SiglecF:+ IL5raIntSSC:Hi	SiglecF-PE IL5ra-FITC Ly6G-PECy7 Ly6C-A647 CD4-biotin CD8-biotin CD19-biotin B220-Biotin Ter119-biotin SA-BV711	Figure S1, Page 9	Murine	C57BL/6	CAGRF11700.1568	1568	CAGRF11700	Siglec-F antibody - positive selection off MACS column			22056728	82.6404	98.7523
EoSSCHi.4	EoSSCHi	Eosinophil Lineage	Eosinophil High Side Scatter	BM	none	SiglecF:+ IL5raIntSSC:Hi	SiglecF-PE IL5ra-FITC Ly6G-PECy7 Ly6C-A647 CD4-biotin CD8-biotin CD19-biotin B220-Biotin Ter119-biotin SA-BV711	Figure S1, Page 9	Murine	C57BL/6	CAGRF11700.1571	1571	CAGRF11700	Siglec-F antibody - positive selection off MACS column			20185131	87.8351	99.0824
EoSSCHi.5	EoSSCHi	Eosinophil Lineage	Eosinophil High Side Scatter	BM	none	SiglecF:+ IL5raIntSSC:Hi	SiglecF-PE IL5ra-FITC Ly6G-PECy7 Ly6C-A647 CD4-biotin CD8-biotin CD19-biotin B220-Biotin Ter119-biotin SA-BV711	Figure S1, Page 9	Murine	C57BL/6	CAGRF11700.1576	1576	CAGRF11700	Siglec-F antibody - positive selection off MACS column			23485063	85.5177	98.7619
EoSSCHi.6	EoSSCHi	Eosinophil Lineage	Eosinophil High Side Scatter	BM	none	PI:- CD4:- CD8:- CD19:- B220:- Ter119:- Ly6C:+/- SiglecF:+ Ly6G:- SSC-A:Hi (30% Eos)	SiglecF-PE IL5ra-FITC Ly6G-PECy7 Ly6C-A647 CD4-biotin CD8-biotin CD19-biotin B220-Biotin Ter119-biotin SA-BV711	Figure S1, Page 9	Murine	C57BL/6	CAGRF11700.1632	1632	CAGRF11700	Siglec-F antibody - positive selection off MACS column			23067266	82.0376	98.5756
EoSSCLo.1	EoSSCLo	Eosinophil Lineage	Eosinophil Low Side Scatter	BM	none	SiglecF:+ IL5raIntSSC:Lo	SiglecF-PE IL5ra-FITC Ly6G-PECy7 Ly6C-A647 CD4-biotin CD8-biotin CD19-biotin B220-Biotin Ter119-biotin SA-BV711	Figure S1, Page 9	Murine	C57BL/6	CAGRF11700.1557	1557	CAGRF11700	Siglec-F antibody - positive selection off MACS column			21536270	83.6734	98.7408
EoSSCLo.2	EoSSCLo	Eosinophil Lineage	Eosinophil Low Side Scatter	BM	none	SiglecF:+ IL5raIntSSC:Lo	SiglecF-PE IL5ra-FITC Ly6G-PECy7 Ly6C-A647 CD4-biotin CD8-biotin CD19-biotin B220-Biotin Ter119-biotin SA-BV711	Figure S1, Page 9	Murine	C57BL/6	CAGRF11700.1558	1558	CAGRF11700	Siglec-F antibody - positive selection off MACS column			21521781	82.3775	98.7879
EoSSCLo.3	EoSSCLo	Eosinophil Lineage	Eosinophil Low Side Scatter	BM	none	SiglecF:+ IL5raIntSSC:Lo	SiglecF-PE IL5ra-FITC Ly6G-PECy7 Ly6C-A647 CD4-biotin CD8-biotin CD19-biotin B220-Biotin Ter119-biotin SA-BV711	Figure S1, Page 9	Murine	C57BL/6	CAGRF11700.1567	1567	CAGRF11700	Siglec-F antibody - positive selection off MACS column			23132530	82.52	98.6933
EoSSCLo.4	EoSSCLo	Eosinophil Lineage	Eosinophil Low Side Scatter	BM	none	PI:- CD4:- CD8:- CD19:- B220:- Ter119:- Ly6C:+/- SiglecF:+ Ly6G:- SSC-A:Lo (30% Eos)	SiglecF-PE IL5ra-FITC Ly6G-PECy7 Ly6C-A647 CD4-biotin CD8-biotin CD19-biotin B220-Biotin Ter119-biotin SA-BV711	Figure S1, Page 9	Murine	C57BL/6	CAGRF11700.1633	1633	CAGRF11700	Siglec-F antibody - positive selection off MACS column			22281073	82.0629	98.5976
EoSSCLo.5	EoSSCLo	Eosinophil Lineage	Eosinophil Low Side Scatter	BM	none	PI:- CD4:- CD8:- CD19:- B220:- Ter119:- Ly6C:+/- SiglecF:+ Ly6G:- SSC-A:Lo (30% Eos)	SiglecF-PE IL5ra-FITC Ly6G-PECy7 Ly6C-A647 CD4-biotin CD8-biotin CD19-biotin B220-Biotin Ter119-biotin SA-BV711	Figure S1, Page 9	Murine	C57BL/6	CAGRF11700.1634	1634	CAGRF11700	Siglec-F antibody - positive selection off MACS column			21470817	85.1679	98.4109
CFUE.1	CFUE	Erythrocyte Lineage	CFU-E	BM (Crush)	none	Lin- cKit+ Sca1- CD150- FcgRII/III (CD16/32)- Endoglinhi	Lin-anti-biotin beads cKit-PerCPCy5.5 Sca1-PECy7 CD150-APC FcgRII/III (CD16/32)-FITC Endoglin-PE	Figure S1, Page 10	Murine	C57BL/6	CAGRF7126.1222	1222	CAGRF7126	Lympholyte gradient - lineage biotin - anti-biotin microbeads - negative selection	Ter119 CD4 CD8 Gr1 Mac1 IL7		27772599	76.0521	84.1496
CFUE.2	CFUE	Erythrocyte Lineage	CFU-E	BM (Crush)	none	Lin- cKit+ Sca1- CD150- FcgRII/III (CD16/32)- Endoglinhi	Lin-anti-biotin beads cKit-PerCPCy5.5 Sca1-PECy7 CD150-APC FcgRII/III (CD16/32)-FITC Endoglin-PE	Figure S1, Page 10	Murine	C57BL/6	CAGRF7126.1223	1223	CAGRF7126	Lympholyte gradient - lineage biotin - anti-biotin microbeads - negative selection	Ter119 CD4 CD8 Gr1 Mac1 IL7		27693183	75.704	84.7832
EryBlPB.1	EryBlPB	Erythrocyte Lineage	Polychromatic erythroblasts (some Basophillic erythroblasts)	BM	none	Ter119+ CD44+ FSC:Hi CD3- CD4- CD8- CD19- Mac1- Gr1-	Lin-Rat-IgG Ter119-FITC CD44-APC CD4-PE CD8-PE CD19-PE B2230-PE Mac1-PE Gr1-PE	Figure S1, Page 11	Murine	C57BL/6	CAGRF9188.1409_1465	1409_1465	CAGRF9188	Limited lineage - BioMag beads	CD3 CD4 CD8 CD19 B220 Gr1 Mac1		36895151	69.351	80.5865
EryBlPB.2	EryBlPB	Erythrocyte Lineage	Polychromatic erythroblasts (some Basophillic erythroblasts)	BM	none	Ter119+ CD44+ FSC:Hi CD3- CD4- CD8- CD19- Mac1- Gr1-	Lin-Rat-IgG Ter119-FITC CD44-APC CD4-PE CD8-PE CD19-PE B2230-PE Mac1-PE Gr1-PE	Figure S1, Page 11	Murine	C57BL/6	CAGRF9188.1410	1410	CAGRF9188	Limited lineage - BioMag beads	CD3 CD4 CD8 CD19 B220 Gr1 Mac1		37824106	66.9894	77.5903
EryBlPB.3	EryBlPB	Erythrocyte Lineage	Polychromatic erythroblasts (some Basophillic erythroblasts)	BM	none	Ter119+ CD44+ FSC:Hi CD3- CD4- CD8- CD19- Mac1- Gr1-	Lin-Rat-IgG Ter119-FITC CD44-APC CD4-PE CD8-PE CD19-PE B2230-PE Mac1-PE Gr1-PE	Figure S1, Page 11	Murine	C57BL/6	CAGRF9188.1472	1472	CAGRF9188	Limited lineage - BioMag beads	CD3 CD4 CD8 CD19 B220 Gr1 Mac1		33714000	69.8634	80.7093
EryBlPO.1	EryBlPO	Erythrocyte Lineage	Polychromatic erythroblasts (some Orthochromatic erythroblasts)	BM	none	Ter119+ CD44+ FSC:Mid CD3- CD4- CD8- CD19- Mac1- Gr1-	Lin-Rat-IgG Ter119-FITC CD44-APC CD4-PE CD8-PE CD19-PE B2230-PE Mac1-PE Gr1-PE	Figure S1, Page 11	Murine	C57BL/6	CAGRF9188.1408_1463	1408_1463	CAGRF9188	Limited lineage - BioMag beads	CD3 CD4 CD8 CD19 B220 Gr1 Mac1		37459383	61.386	70.9844
EryBlPO.2	EryBlPO	Erythrocyte Lineage	Polychromatic erythroblasts (some Orthochromatic erythroblasts)	BM	none	Ter119+ CD44+ FSC:Mid CD3- CD4- CD8- CD19- Mac1- Gr1-	Lin-Rat-IgG Ter119-FITC CD44-APC CD4-PE CD8-PE CD19-PE B2230-PE Mac1-PE Gr1-PE	Figure S1, Page 11	Murine	C57BL/6	CAGRF9188.1462	1462	CAGRF9188	Limited lineage - BioMag beads	CD3 CD4 CD8 CD19 B220 Gr1 Mac1		35335497	61.1721	71.2786
EryBlPO.3	EryBlPO	Erythrocyte Lineage	Polychromatic erythroblasts (some Orthochromatic erythroblasts)	BM	none	Ter119+ CD44+ FSC:Mid CD3- CD4- CD8- CD19- Mac1- Gr1-	Lin-Rat-IgG Ter119-FITC CD44-APC CD4-PE CD8-PE CD19-PE B2230-PE Mac1-PE Gr1-PE	Figure S1, Page 11	Murine	C57BL/6	CAGRF9188.1471	1471	CAGRF9188	Limited lineage - BioMag beads	CD3 CD4 CD8 CD19 B220 Gr1 Mac1		34554382	68.7065	79.341
MEP.1	MEP	Erythrocyte Lineage	Megakaryocyte Erythrocyte Progenitor	BM	none	Lin:- cKit:- Sca1:- CD16/32:- CD34:- IL-5ra:-	Lin-Rat-IgG Rat-IgG-Alexa680 c.Kit-V450 CD150-APC CD16/32-PECy7 CD34-FITC IL-5ra-PE	Figure S1, Page 8	Murine	C57BL/6	CAGRF9188.1369	1369	CAGRF9188	1.086 g/cm3 Nycodenz gradient - Lineage - BioMag beads	CD2 CD3 CD8 CD19 B220 Sca1 Ter119		35334152	75.4659	85.9398
MEP.2	MEP	Erythrocyte Lineage	Megakaryocyte Erythrocyte Progenitor	BM	none	Lin:- cKit:- Sca1:- CD16/32:- CD34:- IL-5ra:-	Lin-Rat-IgG Rat-IgG-Alexa680 c.Kit-V450 CD150-APC CD16/32-PECy7 CD34-FITC IL-5ra-PE	Figure S1, Page 8	Murine	C57BL/6	CAGRF9188.1370	1370	CAGRF9188	1.086 g/cm3 Nycodenz gradient - Lineage - BioMag beads	CD2 CD3 CD8 CD19 B220 Sca1 Ter119		35360702	75.2681	85.9382
PreCFUE.1	PreCFUE	Erythrocyte Lineage	Pre CFU-E	BM (Crush)	none	Lin- cKit+ Sca1- CD150- FcgRII/III (CD16/32)- Endoglinhi	Lin-anti-biotin beads cKit-PerCPCy5.5 Sca1-PECy7 CD150-APC FcgRII/III (CD16/32)-FITC Endoglin-PE	de Graaf et al, 2016, Figure S1 ii	Murine	C57BL/6	CAGRF7126.1217	1217	CAGRF7126	Lympholyte gradient - lineage biotin - anti-biotin microbeads - negative selection	Ter119 CD4 CD8 Gr1 Mac1 IL7		26117809	75.4911	85.7971
PreCFUE.2	PreCFUE	Erythrocyte Lineage	Pre CFU-E	BM (Crush)	none	Lin- cKit+ Sca1- CD150- FcgRII/III (CD16/32)- Endoglinhi	Lin-anti-biotin beads cKit-PerCPCy5.5 Sca1-PECy7 CD150-APC FcgRII/III (CD16/32)-FITC Endoglin-PE	de Graaf et al, 2016, Figure S1 ii	Murine	C57BL/6	CAGRF7126.1229	1229	CAGRF7126	Lympholyte gradient - lineage biotin - anti-biotin microbeads - negative selection	Ter119 CD4 CD8 Gr1 Mac1 IL7		27519629	75.4129	84.4219
Retic.1	Retic	Erythrocyte Lineage	Reticulocytes	BM	none	Ter119+ CD44weak FSC:Low CD3- CD4- CD8- CD19- Mac1- Gr1-	Lin-Rat-IgG Ter119-FITC CD44-APC CD4-PE CD8-PE CD19-PE B2230-PE Mac1-PE Gr1-PE	Figure S1, Page 11	Murine	C57BL/6	CAGRF9188.1428	1428	CAGRF9188	Limited lineage - BioMag beads	CD3 CD4 CD8 CD19 B220 Gr1 Mac1		36168186	41.5067	43.9149
Retic.2	Retic	Erythrocyte Lineage	Reticulocytes	BM	none	Ter119+ CD44weak FSC:Low CD3- CD4- CD8- CD19- Mac1- Gr1-	Lin-Rat-IgG Ter119-FITC CD44-APC CD4-PE CD8-PE CD19-PE B2230-PE Mac1-PE Gr1-PE	Figure S1, Page 11	Murine	C57BL/6	CAGRF9188.1445	1445	CAGRF9188	Limited lineage - BioMag beads	CD3 CD4 CD8 CD19 B220 Gr1 Mac1		33920991	43.8754	45.8811
Retic.3	Retic	Erythrocyte Lineage	Reticulocytes	BM	none	Ter119+ CD44weak FSC:Low CD3- CD4- CD8- CD19- Mac1- Gr1-	Lin-Rat-IgG Ter119-FITC CD44-APC CD4-PE CD8-PE CD19-PE B2230-PE Mac1-PE Gr1-PE	Figure S1, Page 11	Murine	C57BL/6	CAGRF9188.1446	1446	CAGRF9188	Limited lineage - BioMag beads	CD3 CD4 CD8 CD19 B220 Gr1 Mac1		35968881	38.8005	43.6012
InfMono.1	InfMono	Macrophage Lineage	Inflammatory Monocyte	BM	none	IgG:Lo Ly6C:Hi CD115:+ Ly6G:- CD11c:- CD62L:+	Lin-Rat-IgG Rat-IgG-Alexa680 Ly6G-PE Ly6C-ef450 CD115-PECy7 CD11c-FITC CD62L-APC	Figure S1, Page 12	Murine	C57BL/6	CAGRF9188.1390	1390	CAGRF9188	Limited lineage - BioMag beads	CD2 CD3 CD8 CD19 B220 Ter119		35763537	79.0622	89.2077
InfMono.2	InfMono	Macrophage Lineage	Inflammatory Monocyte	BM	none	IgG:Lo Ly6C:Hi CD115:+ Ly6G:- CD11c:- CD62L:+	Lin-Rat-IgG Rat-IgG-Alexa680 Ly6G-PE Ly6C-ef450 CD115-PECy7 CD11c-FITC CD62L-APC	Figure S1, Page 12	Murine	C57BL/6	CAGRF9188.1392	1392	CAGRF9188	Limited lineage - BioMag beads	CD2 CD3 CD8 CD19 B220 Ter119		32594240	77.7106	89.1898
Mac.1	Mac	Macrophage Lineage	Macrophage	Peritoneal	none	F4/80:+, Mac-1:+, B220:-, CD19;-, Ter119:-	F4/80-APC Mac1-V450 B220-FITC CD19-FITC Ly6G-PECy7 Gr1-PE	Figure S1, Page 1	Murine	C57BL/6	CAGRF7126.1282	1282	CAGRF7126	Direct stain with B220 & CD19 dump			27259220	78.6369	90.0781
Mac.2	Mac	Macrophage Lineage	Macrophage	Peritoneal	none	F4/80:+, Mac-1:+, B220:-, CD19;-, Ter119:-	F4/80-APC Mac1-V450 B220-FITC CD19-FITC Ly6G-PECy7 Gr1-PE	Figure S1, Page 1	Murine	C57BL/6	CAGRF7126.1286	1286	CAGRF7126	Direct stain with B220 & CD19 dump			28037500	79.7878	89.484
MacCult.1	MacCult	Macrophage Lineage	Mac1+ F4/80+ cultured macrophage	Fetal liver	Day5 Cultured M-CSF Fetal liver	Mac1:+ F4/80:+	Mac-AF700 F/80-APC	Figure S1, Page 13	Murine	C57BL/6	CAGRF11700.1599	1599	CAGRF11700	Direct stain			19906739	86.5464	98.981
MacCult.2	MacCult	Macrophage Lineage	Mac1+ F4/80+ cultured macrophage	Fetal liver	Day5 Cultured M-CSF Fetal liver	Mac1:+ F4/80:+	Mac-AF700 F/80-APC	Figure S1, Page 13	Murine	C57BL/6	CAGRF11700.1600	1600	CAGRF11700	Direct stain			20391997	86.605	98.9817
MacCult.3	MacCult	Macrophage Lineage	Mac1+ F4/80+ cultured macrophage	Fetal liver	Day5 Cultured M-CSF Fetal liver	Mac1:+ F4/80:+	Mac-AF700 F/80-APC	Figure S1, Page 13	Murine	C57BL/6	CAGRF11700.1610	1610	CAGRF11700	Direct stain			19994005	87.5196	99.1071
MonoBM.1	MonoBM	Macrophage Lineage	Total Monocyte	BM	none	Ly6G:- Ly6C:Hi CD115:+ F4/80:Lo	Lin-Rat-IgG Rat-IgG-Alexa680 Ly6G-PE Ly6C-ef450 CD115-PECy7 F4/80-APC	Figure S1, Page 14	Murine	C57BL/6	CAGRF9188.1333	1333	CAGRF9188	Limited lineage - BioMag beads	CD2 CD3 CD8 CD19 B220 Ter119		34794037	78.1328	89.3949
MonoBM.2	MonoBM	Macrophage Lineage	Total Monocyte	BM	none	Ly6G:- Ly6C:Hi CD115:+ F4/80:Lo	Lin-Rat-IgG Rat-IgG-Alexa680 Ly6G-PE Ly6C-ef450 CD115-PECy7 F4/80-APC	Figure S1, Page 14	Murine	C57BL/6	CAGRF9188.1334	1334	CAGRF9188	Limited lineage - BioMag beads	CD2 CD3 CD8 CD19 B220 Ter119		38296555	78.2112	88.9428
MonoPB.1	MonoPB	Macrophage Lineage	Total Monocyte	Blood	none	Mac-1:+ Ly6C:Hi CD115:+ F4/80:Lo Ter119:- SiglecF:- Ly6G:- B220:- CD4:- CD8:-	Mac1-FITC Ly6C-eF450 CD115-PECy7 F4/80-PE Ly6G-APC Ter119-APC SiglecF-APC Ly6G-APC B220-APC CD4-APC CD8-APC	Figure S1, Page 15	Murine	C57BL/6	CAGRF7126.1414	1414	CAGRF7126	RCRB - direct stain with B cell & Granulocyte dump			28078047	77.1855	90.2339
MonoPB.2	MonoPB	Macrophage Lineage	Total Monocyte	Blood	none	Mac-1:+ Ly6C:Hi CD115:+ F4/80:Lo Ter119:- SiglecF:- Ly6G:- B220:- CD4:- CD8:-	Mac1-FITC Ly6C-eF450 CD115-PECy7 F4/80-PE Ly6G-APC Ter119-APC SiglecF-APC Ly6G-APC B220-APC CD4-APC CD8-APC	Figure S1, Page 15	Murine	C57BL/6	CAGRF7126.1415	1415	CAGRF7126	RCRB - direct stain with B cell & Granulocyte dump			29245253	78.3757	90.4216
Mast.1	Mast	Mast Cell Lineage	Mast Cell	Peritoneal	none	c.kit:+ Mac1:- CD19:- Ter119:- F4/80:- B220:- Fc_RI:+	c.kit:+ Mac1:- CD19:- Ter119:- F4/80:- B220:- Fc_RI:+	Figure S1, Page 16	Murine	C57BL/6	CAGRF7126.1413	1413	CAGRF7126	Direct stain with B cell and erythrocyte dump incorporated			23953417	79.231	91.8165
Mast.2	Mast	Mast Cell Lineage	Mast Cell	Peritoneal	none	c.kit:+ Mac1:- CD19:- Ter119:- F4/80:- B220:- Fc_RI:+	c.kit:+ Mac1:- CD19:- Ter119:- F4/80:- B220:- Fc_RI:+	Figure S1, Page 16	Murine	C57BL/6	CAGRF9188.1246_1248_1289	1246_1248_1289	CAGRF9188	Direct stain with B cell and erythrocyte dump incorporated			33764645	77.7793	92.1543
MegTPO.1	MegTPO	Megakaryocyte Lineage	Meg 32-128N fromTPO culture	BM	day 3 BM culture with TPO	Lin:- cKit:+ Sca1:- CD150:+	Lin-bio cKit-PerCpCy5.5 Sca1-PE CD150-APC	Figure S1, Page 17	Murine	C57BL/6	CAGRF7658.1338	1338	CAGRF7658	Culture as in supplementary methods			41657578	82.6954	97.6073
MegTPO.2	MegTPO	Megakaryocyte Lineage	Meg 32-128N fromTPO culture	BM	day 3 BM culture with TPO	Lin:- cKit:+ Sca1:- CD150:+	Lin-bio cKit-PerCpCy5.5 Sca1-PE CD150-APC	Figure S1, Page 17	Murine	C57BL/6	CAGRF7658.1339	1339	CAGRF7658	Culture as in supplementary methods			40317609	84.3574	97.5346
NeutBM.1	NeutBM	Neutrophil Lineage	Neutrophil	BM	none	IL-5:hi, Ly6G:hi, Siglec-F-	Lin-Rat-IgG B220-APC F4/80-APC IL-5rec alpha-FITC Ly6G-PECy7 SiglecF-PE	Figure S1, Page 18	Murine	C57BL/6	CAGRF7126.1249	1249	CAGRF7126	Limited lineage - BioMag beads	B220 Ter119		25297651	77.1033	93.1641
NeutBM.2	NeutBM	Neutrophil Lineage	Neutrophil	BM	none	IL-5:hi, Ly6G:hi, Siglec-F-	Lin-Rat-IgG B220-APC F4/80-APC IL-5rec alpha-FITC Ly6G-PECy7 SiglecF-PE	Figure S1, Page 18	Murine	C57BL/6	CAGRF7126.1250	1250	CAGRF7126	Limited lineage - BioMag beads	B220 Ter119		28027561	77.636	93.3008
NeutPB.1	NeutPB	Neutrophil Lineage	Neutrophils	Peripheral Blood	none	IL-5:Hi Ly6G:Hi Siglec-F:lo Ly6C:+	CD4-APC CD8-APC CD19-APC B220-APC F4/80-APC Ter119-APC IL-5rec alpha-FITC Ly6C-ef450 Ly6G-PECy7 Siglec-F-PE	Figure S1, Page 19	Murine	C57BL/6	CAGRF9188.1420	1420	CAGRF9188	Direct stain with T cell, B cell, macrophage and erythrocyte dump incorporated			35587776	75.8675	93.0697
NeutPB.2	NeutPB	Neutrophil Lineage	Neutrophil	Peripheral Blood	none	IL-5:Hi Ly6G:Hi Siglec-F:lo Ly6C:+	CD4-APC CD8-APC CD19-APC B220-APC F4/80-APC Ter119-APC IL-5rec alpha-FITC Ly6C-ef450 Ly6G-PECy7 Siglec-F-PE	Figure S1, Page 19	Murine	C57BL/6	CAGRF9188.1438	1438	CAGRF9188	Direct stain with T cell, B cell, macrophage and erythrocyte dump incorporated			38396851	75.4819	93.1761
NeutPB.3	NeutPB	Neutrophil Lineage	Neutrophil	Peripheral Blood	none	IL-5:+ Ly6G:Hi Siglec-F:lo Ly6C:+ B220:- CD4:- CD8:- CD19:- Ter119:- F4/80:-	CD4-APC CD8-APC CD19-APC B220-APC F4/80-APC Ter119-APC IL-5rec alpha-FITC Ly6C-ef450 Ly6G-PECy7 Siglec-F-PE	Figure S1, Page 19	Murine	C57BL/6	CAGRF11700.1535	1535	CAGRF11700	Direct stain with T cell, B cell, macrophage and erythrocyte dump incorporated			21946563	76.5614	98.1785
NeutPB.4	NeutPB	Neutrophil Lineage	Neutrophil	Peripheral Blood	none	IL-5:+ Ly6G:Hi Siglec-F:lo Ly6C:+ B220:- CD4:- CD8:- CD19:- Ter119:- F4/80:-	CD4-APC CD8-APC CD19-APC B220-APC F4/80-APC Ter119-APC IL-5rec alpha-FITC Ly6C-ef450 Ly6G-PECy7 Siglec-F-PE	Figure S1, Page 19	Murine	C57BL/6	CAGRF11700.1536	1536	CAGRF11700	Direct stain with T cell, B cell, macrophage and erythrocyte dump incorporated			22800465	77.1811	98.1177
NK.1	NK	NK Cell Lineage	Mature NK	Spleen	none	NK1.1:+ Mac-1:+ MHCcII:- CD3_:- CD11c:- B220:- CD4:- CD8:- CD19:- F4/80:- Ter119:- Ly6G:- FSC-A:Lo & SSC-A:Lo	Lin-Rat-IgG NK1.1-PE Mac1-APC MHCcII-FITC CD3e-PECy7 CD11c-FITC B220-A700 CD4-A700 CD8-A700 CD19-A700 F4/80-A700 Ter119-A700 Ly6G-A700	Figure S1, Page 20	Murine	C57BL/6	CAGRF11700.1523	1523	CAGRF11700	Lympholyte gradient - Limited lineage - BioMag beads	CD3 CD4 CD8 CD19 B220 Gr1 Ter119		20952696	77.4218	98.2085
NK.2	NK	NK Cell Lineage	Mature NK	Spleen	none	NK1.1:+ Mac-1:+ MHCcII:- CD3_:- CD11c:- B220:- CD4:- CD8:- CD19:- F4/80:- Ter119:- Ly6G:- FSC-A:Lo & SSC-A:Lo	Lin-Rat-IgG NK1.1-PE Mac1-APC MHCcII-FITC CD3e-PECy7 CD11c-FITC B220-A700 CD4-A700 CD8-A700 CD19-A700 F4/80-A700 Ter119-A700 Ly6G-A700	Figure S1, Page 20	Murine	C57BL/6	CAGRF11700.1524	1524	CAGRF11700	Lympholyte gradient - Limited lineage - BioMag beads	CD3 CD4 CD8 CD19 B220 Gr1 Ter119		21910631	82.1132	98.5949
CD4T.1	CD4T	T Cell Lineage	Total CD4+ T	Spleen & LN	none	CD8:-, CD4:+, CD3:+, NK1.1:-	Lin-Rat-IgG CD8a-APC CD4-FITC CD3a-PECy7 NK1.1-PE	Figure S1, Page 22	Murine	C57BL/6	CAGRF7126.1273	1273	CAGRF7126	RCRB - limited lineage - BioMag beads	CD8 CD44 B220 Gr1 Mac 1 Ter119		28407228	69.9219	86.7225
CD4T.2	CD4T	T Cell Lineage	Total CD4+ T	Spleen & LN	none	CD8:-, CD4:+, CD3:+, NK1.1:-	Lin-Rat-IgG CD8a-APC CD4-FITC CD3a-PECy7 NK1.1-PE	Figure S1, Page 22	Murine	C57BL/6	CAGRF7126.1274	1274	CAGRF7126	RCRB - limited lineage - BioMag beads	CD8 CD44 B220 Gr1 Mac 1 Ter119		28588314	70.6514	84.9999
CD8T.1	CD8T	T Cell Lineage	Total CD8+ T	Spleen & LN	none	CD8:+, CD4:-, CD3:+, NK1.1:-	Lin-Rat-IgG CD8a-APC CD4-FITC CD3a-PECy7 NK1.1-PE	Figure S1, Page 23	Murine	C57BL/6	CAGRF7126.1267	1267	CAGRF7126	RCRB - limited lineage - BioMag beads	CD4 B220 Gr1 Mac 1 Ter119		28324838	71.0327	86.3417
CD8T.2	CD8T	T Cell Lineage	Total CD8+ T	Spleen & LN	none	CD8:+, CD4:-, CD3:+, NK1.1:-	Lin-Rat-IgG CD8a-APC CD4-FITC CD3a-PECy7 NK1.1-PE	Figure S1, Page 23	Murine	C57BL/6	CAGRF7126.1269	1269	CAGRF7126	RCRB - limited lineage - BioMag beads	CD4 B220 Gr1 Mac 1 Ter119		29171645	69.2147	86.1948
EffCD4T.1	EffCD4T	T Cell Lineage	CD4 Effector T	Spleen & LN	none	CD4:+ CD25:- CD62L:- CD44:+	Lin-Rat-IgG CD4-A700 CD25-PE CD62L-APC CD44-FITC	Figure S1, Page 24	Murine	C57BL/6	CAGRF11700.1517	1517	CAGRF11700	RCRB - Lympholyte gradient - Lineage - BioMag beads	CD8 CD19 B220 Gr1 Mac1 Ter119		20893644	80.4842	98.7042
EffCD4T.2	EffCD4T	T Cell Lineage	CD4 Effector T	Spleen & LN	none	CD4:+ CD25:- CD62L:- CD44:+	Lin-Rat-IgG CD4-A700 CD25-PE CD62L-APC CD44-FITC	Figure S1, Page 24	Murine	C57BL/6	CAGRF11700.1518	1518	CAGRF11700	RCRB - Lympholyte gradient - Lineage - BioMag beads	CD8 CD19 B220 Gr1 Mac1 Ter119		21857930	80.1806	98.6193
MemCD4T.1	MemCD4T	T Cell Lineage	CD4 Memory T	Spleen & LN	none	CD4:+ CD25:- CD62L:Lo CD44:+	Lin-Rat-IgG CD4-A700 CD25-PE CD62L-APC CD44-FITC	Figure S1, Page 24	Murine	C57BL/6	CAGRF11700.1516	1516	CAGRF11700	RCRB - Lympholyte gradient - Lineage - BioMag beads	CD8 CD19 B220 Gr1 Mac1 Ter119		20772038	81.8484	98.6699
MemCD4T.2	MemCD4T	T Cell Lineage	CD4 Memory T	Spleen & LN	none	CD4:+ CD25:- CD62L:Lo CD44:+	Lin-Rat-IgG CD4-A700 CD25-PE CD62L-APC CD44-FITC	Figure S1, Page 24	Murine	C57BL/6	CAGRF11700.1540	1540	CAGRF11700	RCRB - Lympholyte gradient - Lineage - BioMag beads	CD8 CD19 B220 Gr1 Mac1 Ter119		21849118	81.2085	98.6328
MemCD8T.1	MemCD8T	T Cell Lineage	CD8+ Memory T	Spleen & LN	none	CD8:+ CD62L:+ CD44:+	Lin-Rat-IgG CD8-PE CD62L-APC CD44-FITC	Figure S1, Page 25	Murine	C57BL/6	CAGRF11700.1541	1541	CAGRF11700	RCRB - Lympholyte gradient - Lineage - BioMag beads	CD4 CD19 B220 Gr1 Mac1 Ter119		20425821	82.0838	98.7039
MemCD8T.2	MemCD8T	T Cell Lineage	CD8+ Memory T	Spleen & LN	none	CD8:+ CD62L:+ CD44:+	Lin-Rat-IgG CD8-PE CD62L-APC CD44-FITC	Figure S1, Page 25	Murine	C57BL/6	CAGRF11700.1530	1530	CAGRF11700	RCRB - Lympholyte gradient - Lineage - BioMag beads	CD4 CD19 B220 Gr1 Mac1 Ter119		21689029	82.0296	98.6569
NveCD4T.1	NveCD4T	T Cell Lineage	CD4 Naive T	Spleen & LN	none	CD4:+ CD25:- CD62L:+ CD44:-	Lin-Rat-IgG CD4-A700 CD25-PE CD62L-APC CD44-FITC	Figure S1, Page 24	Murine	C57BL/6	CAGRF11700.1519	1519	CAGRF11700	RCRB - Lympholyte gradient - Lineage - BioMag beads	CD8 CD19 B220 Gr1 Mac1 Ter119	Marsman et al, 2018; 29870118	20773299	80.2515	98.6221
NveCD4T.2	NveCD4T	T Cell Lineage	CD4 Naive T	Spleen & LN	none	CD4:+ CD25:- CD62L:+ CD44:-	Lin-Rat-IgG CD4-A700 CD25-PE CD62L-APC CD44-FITC	Figure S1, Page 24	Murine	C57BL/6	CAGRF11700.1520	1520	CAGRF11700	RCRB - Lympholyte gradient - Lineage - BioMag beads	CD8 CD19 B220 Gr1 Mac1 Ter119	Marsman et al, 2018; 29870118	20964368	80.3665	98.5282
NveCd8T.1	NveCd8T	T Cell Lineage	CD8+ Naive T	Spleen & LN	none	CD8:+ CD62L:+ CD44:-	Lin-Rat-IgG CD8-A700 CD25-PE CD62L-APC CD44-FITC	Figure S1, Page 25	Murine	C57BL/6	CAGRF11700.1532	1532	CAGRF11700	RCRB - Lympholyte gradient - Lineage - BioMag beads	CD4 CD19 B220 Gr1 Mac1 Ter119	Marsman et al, 2018; 29870118	20924268	81.081	98.671
NveCd8T.2	NveCd8T	T Cell Lineage	CD8+ Naive T	Spleen & LN	none	CD8:+ CD62L:+ CD44:-	Lin-Rat-IgG CD8-A700 CD25-PE CD62L-APC CD44-FITC	Figure S1, Page 25	Murine	C57BL/6	CAGRF11700.1533	1533	CAGRF11700	RCRB - Lympholyte gradient - Lineage - BioMag beads	CD4 CD19 B220 Gr1 Mac1 Ter119	Marsman et al, 2018; 29870118	22536399	79.8057	98.7565
RegT.1	RegT	T Cell Lineage	Regulatory T	Spleen & LN	none	CD4:+ CD25:Hi	Lin-Rat-IgG CD4-A700 CD25-PE	Figure S1, Page 24	Murine	C57BL/6	CAGRF11700.1522	1522	CAGRF11700	RCRB - Lympholyte gradient - Lineage - BioMag beads	CD8 CD19 B220 Gr1 Mac1 Ter119		22559995	82.0151	98.695
RegT.2	RegT	T Cell Lineage	Regulatory T	Spleen & LN	none	CD4:+ CD25:Hi	Lin-Rat-IgG CD4-A700 CD25-PE	Figure S1, Page 24	Murine	C57BL/6	CAGRF11700.1539	1539	CAGRF11700	RCRB - Lympholyte gradient - Lineage - BioMag beads	CD8 CD19 B220 Gr1 Mac1 Ter119		22525724	79.575	98.4908
