# Supplementary material for: Haemopedia RNA-seq: a database of gene expression during haematopoiesis in mice and humans
Source: Nucleic Acids Res. 2018 Nov 5;47(Database issue):D780–5. doi: 10.1093/nar/gky1020 (PMC6324085; doi:10.1093/nar/gky1020)
Supplement: Supplementary Data [file gky1020_supplemental_files.zip › Table S2 Antibodies Haemopedia.xlsx]

## Sheet: Sheet1
Antigen	Species	Other name	Clone	Company
Sca-1	Mouse	Ly6A/E	D7	BD Biosciences
cKit	Mouse	CD117	2B8	BD Biosciences
Flt3	Mouse	CD135	A2F10.1	eBioscience
Il7Ralpha	Mouse	CD127	A7R34	eBioscience
FcRII/III	Mouse	CD16/32	2.4G2	BD Biosciences
endoglin	Mouse	CD105	MJ7/18	eBioscience
Ter119	Mouse	Glycophorin A	Ter119	BD Biosciences/eBioscience/in house
CD2	Mouse		RM2.1	In house
CD3	Mouse		145-C11	eBioscience
CD3	Mouse		KT3	In house
CD4	Mouse		GK1.5	BD Biosciences
CD8a	Mouse		53-6.7	BD Biosciences / in house
CD11c	Mouse		HL3	BD Biosciences
CD11c	Mouse		N418	In house
CD19	Mouse		ID3	eBioscience / in house
CD21	Mouse		7G6	BD Biosciences
CD23	Mouse		B3B4	BD Biosciences
CD25	Mouse		PC61.5	BD Biosciences
CD34	Mouse		RAM34	BD Biosciences
CD44	Mouse		IM7	BD Biosciences
CD49b	Mouse		DX5	BD Biosciences
CD62L	Mouse		MEL-14	BD Biosciences
CD115	Mouse	CSFr	AFS98	In house
CD138	Mouse	Syndecan1	281-1	BD Biosciences
CD150	Mouse	SLAM	TC15-12F12.2	Biolegend
B220	Mouse		RA3-6B2	BD Biosciences
B220	Mouse	CD45R	RA6-8C3	In house
Mac1	Mouse	CD11b	M1-70	BD Biosciences / in house
F4/80	Mouse		BM8	Biolegend
IgE	Mouse		R35-72	BD Biosciences
FcεRI	Mouse		MAR-1	eBioscience
IL5ra	Mouse	CD125	T21	BD Biosciences
SiglecF	Mouse		E50-2440	BD Biosciences
Ly6G	Mouse		1A8	BD Biosciences
Ly6C	Mouse		HK1.4	eBioscience
NK1.1	Mouse		PK136	BD Biosciences
Gr1	Mouse	Ly6G/Ly6C	RB6-8C5	BD Biosciences
Gr-1	Mouse		1A8	In house
120G8	Mouse		120G8	In house
Sirp alpha	Mouse	CD172a	P84	BD Biosciences
Fas	Mouse	CD95	Jo2	BD Biosciences
Peanut Agglutinin		PNA		Vector Labs
CD3	Human		Leu-4	BD Biosciences
CD14	Human		MφP9	BD Biosciences
BDCA1	Human	CD1c	AD5-8E7	BD Biosciences
BDCA2	Human	CD303	AC144	Miltenyi Biotec
CD123	Human		7G3	BD Biosciences
CD19	Human		HIB19	BD Biosciences
CD56	Human		MY-31	BD Biosciences
CD4	Human		RPA-T4	BD Biosciences
CD8	Human		SK1	BD Biosciences
CD27	Human		M-T271	BD Biosciences
Streptavidin				BD Biosciences
