# Supplementary material for: Haemopedia RNA-seq: a database of gene expression during haematopoiesis in mice and humans
Source: Nucleic Acids Res. 2018 Nov 5;47(Database issue):D780–5. doi: 10.1093/nar/gky1020 (PMC6324085; doi:10.1093/nar/gky1020)
Supplement: Supplementary Data [file gky1020_supplemental_files.zip › Table S3 Haemopedia-Human-samples.xlsx]

## Sheet: Haemopedia-Human-samplesCdG1809
Suppl. Table 2. Summary of sample information for the human samples
sampleId is the name the sample has on haemopshere
celltypeAbbreviation is the abbreviated cellType used on haemosphere
cellType is the longer sample name.
donor - shows which donor each sample was collected from
library sizes, read mapping percentages and read quantification results for RNA-seq data. Column "% mapped" gives the percentage of mapped reads. Column "% assigned" gives the percentage of fragments assigned to NCBI RefSeq genes, out of all the fragments included in each library. In a paried-end library, a fragment represents a pair of reads and in a single-end libary a fragment represents a rea…
sampleId	cellTypeAbbreviation	celltype	organism	lineage	immunophenotype	tissue	donor	totalReads	mappedPercent	assignedPercent
MemB.1	MemB	Memory B Cell	Homo Sapiens	B Cell Lineage	CD3:- CD19:+ CD27:+	Peripheral Blood	Donor1	18699477	89.24	63.72
MemB.2	MemB	Memory B Cell	Homo Sapiens	B Cell Lineage	CD3:- CD19:+ CD27:+	Peripheral Blood	Donor2	17747099	89.89	60.29
MemB.3	MemB	Memory B Cell	Homo Sapiens	B Cell Lineage	CD3:- CD19:+ CD27:+	Peripheral Blood	Donor3	17434867	90.06	63.66
NveB.1	NveB	Naive B Cell	Homo Sapiens	B Cell Lineage	CD3:- CD19:+ CD27:-	Peripheral Blood	Donor1	18521249	90.24	59.43
NveB.2	NveB	Naive B Cell	Homo Sapiens	B Cell Lineage	CD3:- CD19:+ CD27:-	Peripheral Blood	Donor2	17695868	90.46	62.28
NveB.3	NveB	Naive B Cell	Homo Sapiens	B Cell Lineage	CD3:- CD19:+ CD27:-	Peripheral Blood	Donor3	17938105	89.69	61.22
NveB.4	NveB	Naive B Cell	Homo Sapiens	B Cell Lineage	CD3:- CD19:+ CD27:-	Peripheral Blood	Donor4	18574549	90.17	60.45
NveB.5	NveB	Naive B Cell	Homo Sapiens	B Cell Lineage	CD3:- CD19:+ CD27:-	Peripheral Blood	Donor5	17976899	89.87	62.09
myDC.1	myDC	Myeloid Dendritic Cell CD123 Negative	Homo Sapiens	Dendritic Cell Lineage	CD14:- BDCA1:+ BDCA2:- CD123:-	Peripheral Blood	Donor1	18259974	90.01	62.08
myDC.2	myDC	Myeloid Dendritic Cell CD123 Negative	Homo Sapiens	Dendritic Cell Lineage	CD14:- BDCA1:+ BDCA2:- CD123:-	Peripheral Blood	Donor2	17157039	89.41	67.87
myDC.3	myDC	Myeloid Dendritic Cell CD123 Negative	Homo Sapiens	Dendritic Cell Lineage	CD14:- BDCA1:+ BDCA2:- CD123:-	Peripheral Blood	Donor5	20078914	90.26	59.69
myDC123.1	myDC123	Myeloid Dendritic Cell CD123 Intermediate	Homo Sapiens	Dendritic Cell Lineage	CD3:- CD14:- BDCA2:- BDCA1:+ CD123:Int	Peripheral Blood	Donor1	18795561	89.84	64.55
myDC123.2	myDC123	Myeloid Dendritic Cell CD123 Intermediate	Homo Sapiens	Dendritic Cell Lineage	CD3:- CD14:- BDCA2:- BDCA1:+ CD123:Int	Peripheral Blood	Donor1	19376369	90.37	65.15
pDC.1	pDC	Plasmacytoid Dendritic Cell	Homo Sapiens	Dendritic Cell Lineage	CD14:- BDCA1:- BDCA2:+ CD123:Hi	Peripheral Blood	Donor1	19339128	90.93	61.83
pDC.2	pDC	Plasmacytoid Dendritic Cell	Homo Sapiens	Dendritic Cell Lineage	CD14:- BDCA1:- BDCA2:+ CD123:Hi	Peripheral Blood	Donor5	19579971	90.63	60.65
Eo.1	Eo	Eosinophil	Homo Sapiens	Eosinophil Lineage	Miltenyi Biotec Eosinophil Isolation Kit Positive	Peripheral Blood	Donor1	19330680	92.84	66.77
Eo.2	Eo	Eosinophil	Homo Sapiens	Eosinophil Lineage	Miltenyi Biotec Eosinophil Isolation Kit Positive	Peripheral Blood	Donor2	21222199	92.66	62.3
Mono.1	Mono	Monocyte	Homo Sapiens	Macrophage Lineage	CD14:Hi BDCA1:- BDCA2:- CD123:Lo	Peripheral Blood	Donor1	20138921	89.39	63.68
Mono.2	Mono	Monocyte	Homo Sapiens	Macrophage Lineage	CD14:Hi BDCA1:- BDCA2:- CD123:Lo	Peripheral Blood	Donor2	19770037	90.92	65.55
Mono.3	Mono	Monocyte	Homo Sapiens	Macrophage Lineage	CD14:Hi BDCA1:- BDCA2:- CD123:Lo	Peripheral Blood	Donor3	17411822	91.01	67.22
Mono.4	Mono	Monocyte	Homo Sapiens	Macrophage Lineage	CD14:Hi BDCA1:- BDCA2:- CD123:Lo	Peripheral Blood	Donor4	16344160	91.07	69.18
Mono.5	Mono	Monocyte	Homo Sapiens	Macrophage Lineage	CD14:Hi BDCA1:- BDCA2:- CD123:Lo	Peripheral Blood	Donor5	19503372	90.36	71.59
MonoNonClassic.1	MonoNonClassic	Non-classical monocyte	Homo Sapiens	Macrophage Lineage	CD14:Int BDCA1:- BDCA2:- CD123:Int	Peripheral Blood	Donor1	19397129	91.13	66.59
MonoNonClassic.2	MonoNonClassic	Non-classical monocyte	Homo Sapiens	Macrophage Lineage	CD14:Int BDCA1:- BDCA2:- CD123:Int	Peripheral Blood	Donor2	19634043	91.1	65.48
Neut.1	Neut	Neutrophil	Homo Sapiens	Neutrophil Lineage	Miltenyi Biotec Eosinophil Isolation Kit Negative	Peripheral Blood	Donor1	18828271	92.91	65.15
Neut.2	Neut	Neutrophil	Homo Sapiens	Neutrophil Lineage	Miltenyi Biotec Eosinophil Isolation Kit Negative	Peripheral Blood	Donor3	18648625	92	66.53
Neut.3	Neut	Neutrophil	Homo Sapiens	Neutrophil Lineage	Miltenyi Biotec Eosinophil Isolation Kit Negative	Peripheral Blood	Donor5	18168181	92.29	68.24
NK.1	NK	Natural Killer Cell	Homo Sapiens	NK Cell Lineage	CD3:- CD19:- CD56:+	Peripheral Blood	Donor1	18191539	91.14	61.74
NK.2	NK	Natural Killer Cell	Homo Sapiens	NK Cell Lineage	CD3:- CD19:- CD56:+	Peripheral Blood	Donor2	18288749	91.11	63.16
NK.3	NK	Natural Killer Cell	Homo Sapiens	NK Cell Lineage	CD3:- CD19:- CD56:+	Peripheral Blood	Donor3	21594843	90.52	63.19
NK.4	NK	Natural Killer Cell	Homo Sapiens	NK Cell Lineage	CD3:- CD19:- CD56:+	Peripheral Blood	Donor4	17783221	91.08	61.74
NK.5	NK	Natural Killer Cell	Homo Sapiens	NK Cell Lineage	CD3:- CD19:- CD56:+	Peripheral Blood	Donor5	18519710	90.41	63.25
CD4T.1	CD4T	CD4:+ T Cell	Homo Sapiens	T Cell Lineage	CD3:+ CD19:- CD56:- CD4+	Peripheral Blood	Donor1	17376220	89.16	66.58
CD4T.2	CD4T	CD4:+ T Cell	Homo Sapiens	T Cell Lineage	CD3:+ CD19:- CD56:- CD4+	Peripheral Blood	Donor2	18933650	89.83	61.53
CD4T.3	CD4T	CD4:+ T Cell	Homo Sapiens	T Cell Lineage	CD3:+ CD19:- CD56:- CD4+	Peripheral Blood	Donor3	18153732	90.43	64.28
CD4T.4	CD4T	CD4:+ T Cell	Homo Sapiens	T Cell Lineage	CD3:+ CD19:- CD56:- CD4+	Peripheral Blood	Donor4	19261079	88.68	62.39
CD4T.5	CD4T	CD4:+ T Cell	Homo Sapiens	T Cell Lineage	CD3:+ CD19:- CD56:- CD4+	Peripheral Blood	Donor5	18605547	89.08	66.88
CD8T.1	CD8T	CD8:+ T Cell	Homo Sapiens	T Cell Lineage	CD3:+ CD19:- CD56:- CD8+	Peripheral Blood	Donor1	17846615	89.8	65.79
CD8T.2	CD8T	CD8:+ T Cell	Homo Sapiens	T Cell Lineage	CD3:+ CD19:- CD56:- CD8+	Peripheral Blood	Donor2	20145355	90.04	59.99
CD8T.3	CD8T	CD8:+ T Cell	Homo Sapiens	T Cell Lineage	CD3:+ CD19:- CD56:- CD8+	Peripheral Blood	Donor3	18006146	90.69	63.64
CD8T.4	CD8T	CD8:+ T Cell	Homo Sapiens	T Cell Lineage	CD3:+ CD19:- CD56:- CD8+	Peripheral Blood	Donor4	17498562	90.61	63.66
CD8T.5	CD8T	CD8:+ T Cell	Homo Sapiens	T Cell Lineage	CD3:+ CD19:- CD56:- CD8+	Peripheral Blood	Donor5	18401033	88.25	66.09
