# Supplementary material for: Haemopedia RNA-seq: a database of gene expression during haematopoiesis in mice and humans
Source: Nucleic Acids Res. 2018 Nov 5;47(Database issue):D780–5. doi: 10.1093/nar/gky1020 (PMC6324085; doi:10.1093/nar/gky1020)
Supplement: Supplementary Data [file gky1020_supplemental_files.zip › Table S4 Haemosphere Microarray Datasets.xlsx]

## Sheet: Sheet1
Dataset	Species	Platform	NoSamples	NoCelltypes	Notes	Ref
HaemopediaPlus	Mouse	Illumina WG6 v2.0	217	75	HSCs, progenitors, 11 lineages, cell lines and non-haematopoietic controls	de Graaf et al, 2016
ImmGen	Mouse	Affymetrix 430 2.0	224	224	HSCs, progenitors, 6 lineages, plus stromal cells	Heng et al, 2008
Gene-Expression-Commons	Mouse	Affymetrix 430 2.0	107	39	HSCs, progenitors and 7 lineages	Seita et al, 2012
Goodell-Fingerprints	Mouse		20	10	HSCs and 6 lineages	Chambers et al, 2007
		Affymetrix430 2.0
DMAP	Human	Affymetrix HG_U133	211	38	HSCs progenitors and 10 mature lineages	Novershertern et al, 2011
Rapin-BloodSpot	Human	Affymetrix HG_U133 Plus 2.0	34	11	Progenitors and neutrophils	Rapin et al, 2014
Watkins-HaemAtlas	Human	Illumina HumanWG-6 2.0	50	8	7 lineages	Watkins et al, 2009
Schultze	Human	Illumina WG6	384	85	5 lineages – cultured with multiple stimuli	Xue et al, 2014
